# Supplementary material for: Differential responses of Lasiopodomys mandarinus and Lasiopodomys brandtii to chronic hypoxia: a cross-species brain transcriptome analysis
Source: BMC Genomics. 2018 Dec 11;19:901. doi: 10.1186/s12864-018-5318-1 (PMC6290494; doi:10.1186/s12864-018-5318-1)
Supplement: Supplementary file 2 — Table S5. DEGs for L. mandarinus and L. brandtii. (XLSX 48 kb) [file 12864_2018_5318_MOESM2_ESM.xlsx]

## Sheet: Annotation DEGs for L.mandarin 
Gene ID	Gene Symbol	Nr description database	log2FoldChange	PValue	FDR
comp35133	TCEAL1	Transcription elongation factor A protein-like 1	-9.90344	1.63e-22	9.8e-19
comp13305	Oosp1	oocyte secreted protein 1	-9.57687	1.64e-21	9.02e-18
comp18917	Fgl2	fibrinogen-like protein 2	-2.36824	5.93e-11	6.76e-08
comp35652	Enpp6	ectonucleotide pyrophosphatase/phosphodiesterase 6	-2.84205	2.68e-10	2.9e-07
comp31675	Ugt8	UDP glycosyltransferase 8	-2.08701	3.47e-09	3.18e-06
comp29564	PLP1	proteolipid protein 1	-2.27323	3.77e-09	3.41e-06
comp29310	Gjc2	gap junction protein, gamma 2	-2.32486	4.25e-09	3.79e-06
comp11186	Acot13	acyl-CoA thioesterase 13	-2.07375	5.01e-09	4.41e-06
comp21318	LCAT	lecithin-cholesterol acyltransferase	-1.91452	1.16e-08	8.78e-06
comp16534	Slc5a11	solute carrier family 5 (sodium/glucose cotransporter), member 11	-2.249	9.05e-08	5.54e-05
comp25363	Apod	apolipoprotein D	-1.70328	1.1e-07	6.5e-05
comp27838	MBP	myelin basic protein	-1.65201	1.32e-07	7.4e-05
comp19399	Cmtm5	CKLF-like MARVEL transmembrane domain containing 5	-1.61295	2.72e-07	0.000140493
comp34122	Aldh1a1	aldehyde dehydrogenase family 1, subfamily A1	-1.54475	5.65e-07	0.000262824
comp29572	DYNLT3	dynein light chain Tctex-type 3	-1.46016	6.48e-07	0.000294942
comp21693	Calr	calreticulin	-1.33397	7.09e-07	0.000310188
comp11275	Calca	calcitonin/calcitonin-related polypeptide, alpha	-3.69869	7.16e-07	0.000310879
comp21504	Itm2a	integral membrane protein 2A	-1.61583	1.56e-06	0.000579485
comp18406	Adamts4	a disintegrin-like and metallopeptidase (reprolysin type) with thrombospondin type 1 motif, 4	-1.6548	1.91e-06	0.000689141
comp31992	Tp53rk	EKC/KEOPS complex subunit Tp53rk	-1.42583	2.03e-06	0.000716887
comp22779	Evi2a	ecotropic viral integration site 2a	-1.54887	2.05e-06	0.00071944
comp22733	Slc6a19	solute carrier family 6 member 19	-1.63436	2.71e-06	0.000913525
comp16915	GJB1	gap junction protein beta 1	-2.31169	2.9e-06	0.000942085
comp9151	SPACA5	sperm acrosome associated 5	-6.89952	2.84e-06	0.000942085
comp25546	Acy3	aminoacylase 3	-1.46614	3.04e-06	0.000977854
comp29981	Qdpr	quinoid dihydropteridine reductase	-1.35155	3.46e-06	0.00109709
comp17990	Plekhb1	pleckstrin homology domain containing, family B (evectins) member 1	-1.9694	3.6e-06	0.00113066
comp21534	CCDC184	coiled-coil domain containing 184	-1.46586	3.85e-06	0.00119359
comp16194	LOC108490337	uncharacterized LOC108490337	-6.71851	3.96e-06	0.00121032
comp26589	Nefm	neurofilament, medium polypeptide	-1.28005	4.13e-06	0.00124442
comp27904	Spp1	secreted phosphoprotein 1	-1.84548	4.99e-06	0.00145661
comp33813	Retsat	retinol saturase (all trans retinol 13,14 reductase)	-1.61197	6.42e-06	0.00176506
comp28786	Tmprss5	transmembrane protease, serine 5 (spinesin)	-2.55167	7.51e-06	0.00200331
comp31829	Bco2	beta-carotene oxygenase 2	-1.19469	7.61e-06	0.00201749
comp23829	Xlr3c	X-linked lymphocyte-regulated protein 3C	-3.13861	7.87e-06	0.00207874
comp39897	PCDHB4	protocadherin beta 4	-3.72131	7.93e-06	0.00208583
comp24405	Nxph4	neurexophilin 4	-1.49996	1.39e-05	0.00337029
comp33798	Gpr17	G protein-coupled receptor 17	-1.39091	1.44e-05	0.00342889
comp26375	LOC505183	histone H2B type 1	-1.49747	1.42e-05	0.00342889
comp33207	Stk11ip	serine/threonine kinase 11 interacting protein	-1.34819	1.84e-05	0.00429391
comp32738	Mog	Myelin-oligodendrocyte glycoprotein	-1.39678	2.19e-05	0.00500588
comp37953	Medag	mesenteric estrogen dependent adipogenesis	-2.74879	2.59e-05	0.00570864
comp20890	Hnrnpc	heterogeneous nuclear ribonucleoprotein C	-1.09842	3.11e-05	0.00664115
comp43155	Spin4	spindlin family, member 4	-2.5732	3.27e-05	0.00689345
comp23680	Sfxn5	sideroflexin 5	-1.07508	3.58e-05	0.00735034
comp24112	Mag	myelin-associated glycoprotein	-1.3627	4e-05	0.00793069
comp1567	Tmc5	transmembrane channel-like gene family 5	-4.57507	4.22e-05	0.00816668
comp30018	Stmn4	stathmin 4	-1.19619	4.52e-05	0.00855238
comp26766	Grasp	general receptor for phosphoinositides 1 associated scaffold protein	-1.41318	4.62e-05	0.00866849
comp29949	ZNF133	zinc finger protein 133	-3.07414	4.62e-05	0.00866849
comp14282	Hoxb5	homeobox B5	-7.37328	4.77e-05	0.00886574
comp18324	NKX2-2	NK2 homeobox 2	-1.43654	4.92e-05	0.00904642
comp24518	Rbpjl	recombination signal binding protein for immunoglobulin kappa J region-like	-1.73855	4.95e-05	0.0090725
comp12314	S1pr5	sphingosine-1-phosphate receptor 5	-1.49078	5.07e-05	0.00925429
comp23976	Vgf	VGF nerve growth factor inducible	-1.20549	5.35e-05	0.00960059
comp26758	Me2	malic enzyme 2, NAD(+)-dependent, mitochondrial	-1.16972	5.68e-05	0.00986853
comp6862	Sdf2l1	stromal cell-derived factor 2-like 1	-1.4811	5.79e-05	0.0100108
comp29722	Bcas1	breast carcinoma amplified sequence 1	-1.13023	6.11e-05	0.0104456
comp27538	Acss1	acyl-CoA synthetase short-chain family member 1	-1.27388	6.17e-05	0.0105068
comp6956	Fam166a	family with sequence similarity 166, member A	-1.68096	6.75e-05	0.0113359
comp34431	Cryab	crystallin, alpha B	-1.29098	7.32e-05	0.012059
comp33468	LOC101991777	Serine protease inhibitor A3N-like	-1.07747	7.51e-05	0.0122723
comp15659	Mtnd4	NADH-ubiquinone oxidoreductase chain 4	-2.45864	7.68e-05	0.0123829
comp16487	Pipox	Peroxisomal sarcosine oxidase	-1.30456	7.69e-05	0.0123829
comp34422	S100A1	S100 calcium binding protein A1	-1.1602	7.8e-05	0.0124976
comp27990	Ermn	ermin, ERM-like protein	-1.31571	8.02e-05	0.0127568
comp9069	pol	Gag-Pro-Pol polyprotein	-8.83873	8.53e-05	0.0133134
comp29997	Cnp	2',3'-cyclic nucleotide 3' phosphodiesterase	-1.26557	9.1e-05	0.0140014
comp20565	env	Envelope glycoprotein	-6.43352	9.74e-05	0.0147101
comp13659	Itgb3bp	integrin beta 3 binding protein (beta3-endonexin)	-4.25383	0.000102044	0.0152786
comp25248	HLA-A	HLA class I histocompatibility antigen, A-36 alpha chain	-7.62445	0.000107152	0.0158281
comp17132	Asmt	acetylserotonin O-methyltransferase	-8.02389	0.000107771	0.0158485
comp8294	Ceacam3	Carcinoembryonic antigen-related cell adhesion molecule 3	-6.82097	0.000109696	0.015919
comp23047	Qprt	quinolinate phosphoribosyltransferase	-1.41465	0.000110655	0.0159879
comp28274	Agpat4	1-acylglycerol-3-phosphate O-acyltransferase 4	-1.21125	0.000112926	0.0161974
comp11491	Ticam2	toll-like receptor adaptor molecule 2	-2.10509	0.000126442	0.0178394
comp21452	Fkbp4	FK506 binding protein 4	-1.01667	0.000130969	0.0182832
comp27678	Tmem63a	transmembrane protein 63a	-1.26894	0.000135873	0.0188479
comp28559	Hs3st2	heparan sulfate-glucosamine 3-sulfotransferase 2	-1.33341	0.000136874	0.0189469
comp29878	Mmd2	monocyte to macrophage differentiation-associated 2	-1.16274	0.000142069	0.0194952
comp22543	MYL9	myosin, light chain 9, regulatory	-1.59127	0.000157554	0.0210165
comp11318	DOCK2	dedicator of cytokinesis 2	-6.1577	0.000160453	0.0212447
comp30251	Egr1	early growth response 1	-1.25286	0.00016776	0.0218913
comp28978	Acy1	aminoacylase 1	-1.17113	0.000172598	0.0223023
comp19198	Tmem125	transmembrane protein 125	-1.14964	0.000179347	0.0229499
comp31122	Olig1	oligodendrocyte transcription factor 1	-1.05575	0.000180879	0.0230121
comp21134	Nefh	Neurofilament heavy polypeptide	-1.62033	0.000182307	0.0231047
comp27952	Adamts2	a disintegrin-like and metallopeptidase (reprolysin type) with thrombospondin type 1 motif, 2	-1.26697	0.000188993	0.0235899
comp28713	Aldh7a1	aldehyde dehydrogenase 7 family, member A1	-1.06737	0.000194979	0.0241543
comp35903	Cela1	chymotrypsin-like elastase family, member 1	-2.51487	0.000194278	0.0241543
comp16491	NKX6-2	NK6 homeobox 2	-1.44035	0.000197148	0.0241961
comp26190	Tmem98	transmembrane protein 98	-1.44575	0.000202668	0.0246445
comp36986	Egr2	early growth response 2	-2.28399	0.000221386	0.0264817
comp30218	Gpr37	G protein-coupled receptor 37	-1.05245	0.000221181	0.0264817
comp1835	Slc6a5	solute carrier family 6 member 5	-1.85372	0.000254811	0.0291593
comp24314	Ccdc184	coiled-coil domain containing 184	-1.15851	0.000266021	0.0302847
comp29875	AP3S1	adaptor related protein complex 3 sigma 1 subunit	-1.00638	0.000274987	0.030827
comp26994	Tmco6	transmembrane and coiled-coil domains 6	-1.11182	0.000285074	0.0317959
comp27140	Crh	corticotropin releasing hormone	-1.7957	0.000286841	0.031939
comp18076	GIG44	Putative insulin-like growth factor 2-associated protein	-1.492	0.000309716	0.0341407
comp28979	Sox10	SRY (sex determining region Y)-box 10	-1.22407	0.000310901	0.0342141
comp20881	MYO5C	myosin VC	-3.12503	0.000312133	0.0342175
comp23281	C330018D20Rik	RIKEN cDNA C330018D20 gene	-1.2987	0.000335242	0.0361694
comp38568	Col6a5	collagen, type VI, alpha 5	-1.99905	0.000359611	0.038298
comp26846	Pcyox1l	prenylcysteine oxidase 1 like	-1.11212	0.000371533	0.0391259
comp30017	Arpp19	cAMP-regulated phosphoprotein 19	-1.07342	0.000372986	0.0391755
comp29672	Ppp1r14a	protein phosphatase 1, regulatory (inhibitor) subunit 14A	-1.10749	0.000384457	0.0397888
comp24192	Mblac1	metallo-beta-lactamase domain containing 1	-1.38286	0.000455802	0.0449868
comp5226	F9	Coagulation factor IX	-2.10281	0.000459127	0.0452473
comp27762	Acsbg1	acyl-CoA synthetase bubblegum family member 1	-1.00069	0.000490986	0.0476754
comp17137	Antxrl	anthrax toxin receptor-like	-4.38378	0.000494074	0.0477933
comp24255	Penk	proenkephalin	-1.58573	0.000497255	0.0477933
comp28517	Ugt1a6a	UDP glucuronosyltransferase 1 family, polypeptide A6A	-1.11412	0.000534951	0.049985
comp34558	ORF2	LINE-1 retrotransposable element ORF2 protein	4.76582	4.12e-28	4.54e-24
comp1091	STAB2	stabilin 2	7.57504	6.63e-24	4.86e-20
comp40089	LOC101825565	cytochrome P450 1A2-like	9.25869	4.73e-19	1.95e-15
comp13234	Ddx3x	DEAD-Box Helicase 3 X-Linked	9.02852	2.09e-17	6e-14
comp10685	Pol	Gag-Pro-Pol polyprotein	8.65326	9.92e-15	2.11e-11
comp38642	Tmem173	transmembrane protein 173	4.01595	1.75e-14	3.51e-11
comp34319	LOC107505734	endogenous retrovirus group K member 18 Pol protein-like	2.42547	4.48e-13	7.58e-10
comp32833	Arhgef37	Rho guanine nucleotide exchange factor (GEF) 37	2.08203	5.97e-12	8.77e-09
comp23636	RBM3	RNA binding motif (RNP1, RRM) protein 3	1.90676	1.45e-11	1.81e-08
comp28796	Adamts1	a disintegrin-like and metallopeptidase (reprolysin type) with thrombospondin type 1 motif, 1	3.55061	3.41e-11	3.95e-08
comp8644	Ddx3y	DEAD (Asp-Glu-Ala-Asp) box polypeptide 3, Y-linked	8.01091	1.24e-10	1.37e-07
comp34133	Fat2	FAT atypical cadherin 2	2.25647	6.79e-10	7.12e-07
comp27787	Ppp1r17	protein phosphatase 1, regulatory subunit 17	2.81185	1.09e-09	1.09e-06
comp14202	Tead4	TEA domain family member 4	3.67202	1.26e-09	1.22e-06
comp28741	Atp2a3	ATPase, Ca++ transporting, ubiquitous	1.74505	6.52e-09	5.52e-06
comp34184	Golga5	golgi autoantigen, golgin subfamily a, 5	1.48589	1.48e-08	1.09e-05
comp41192	Uty	Histone demethylase UTY	7.52761	3.27e-08	2.2e-05
comp24593	Phyhd1	phytanoyl-CoA dioxygenase domain containing 1	2.5567	1e-07	6.07e-05
comp31041	Gabra6	gamma-aminobutyric acid (GABA) A receptor, subunit alpha 6	1.94222	1.09e-07	6.5e-05
comp20846	Cbln3	cerebellin 3 precursor protein	2.21262	1.13e-07	6.58e-05
comp33039	Il16	interleukin 16	2.12363	1.29e-07	7.28e-05
comp22216	Sapcd1	suppressor APC domain containing 1	2.18161	1.27e-07	7.28e-05
comp30109	ADAMTS9	ADAM metallopeptidase with thrombospondin type 1 motif 9	3.12604	1.45e-07	7.91e-05
comp13048	Igfbp3	insulin-like growth factor binding protein 3	2.98175	1.82e-07	9.86e-05
comp19202	Zic5	zinc finger protein of the cerebellum 5	2.1633	2.74e-07	0.000140493
comp24723	Perp	PERP, TP53 apoptosis effector	2.14327	4.03e-07	0.000200308
comp22303	Neurod1	neurogenic differentiation 1	1.65938	6.58e-07	0.000297454
comp24591	Apold1	apolipoprotein L domain containing 1	1.76086	6.77e-07	0.000303952
comp63071	Cyp1a2	cytochrome P450, family 1, subfamily a, polypeptide 2	7.09886	8.12e-07	0.000343652
comp33732	Amph	amphiphysin	6.95381	8.69e-07	0.000365277
comp11298	Nccrp1	non-specific cytotoxic cell receptor protein 1 homolog (zebrafish)	3.16595	9.86e-07	0.000404286
comp11854	ZNF416	zinc finger protein 416	2.09423	1e-06	0.000408668
comp29012	Map10	microtubule-associated protein 10	1.7134	1.06e-06	0.000425239
comp23289	Pol	Gag-Pro-Pol polyprotein	3.97437	1.27e-06	0.000500096
comp31272	Rassf4	Ras association (RalGDS/AF-6) domain family member 4	1.33375	1.31e-06	0.000508478
comp28790	Actl7b	actin-like 7b	3.55179	1.56e-06	0.000579485
comp32776	VEGFR-2	Vascular endothelial growth factor receptor 2	1.69184	1.57e-06	0.000579485
comp31180	Pecam1	platelet/endothelial cell adhesion molecule 1	1.48791	1.56e-06	0.000579485
comp938	Serbp1	Plasminogen activator inhibitor 1 RNA-binding protein	5.96551	1.57e-06	0.000579485
comp56295	Spata24	spermatogenesis associated 24	6.81838	1.86e-06	0.000673646
comp29121	Pnpla7	patatin-like phospholipase domain containing 7	1.77355	2.61e-06	0.000896038
comp29863	CA8	carbonic anhydrase 8	1.46399	2.74e-06	0.000917641
comp30877	Cdh5	cadherin 5	1.75261	2.87e-06	0.000942085
comp39150	Mrgprf	MAS-related GPR, member F	1.96907	2.88e-06	0.000942085
comp18476	Adm	adrenomedullin	2.00111	2.93e-06	0.000948178
comp38234	Actl7a	actin-like 7a	4.7225	3.59e-06	0.00113066
comp20204	CERKL	ceramide kinase like	1.85792	3.74e-06	0.00116928
comp38080	ECSCR	Endothelial cell-specific chemotaxis regulator	2.87014	4.18e-06	0.00124809
comp22778	Maff	v-maf musculoaponeurotic fibrosarcoma oncogene family, protein F (avian)	1.99384	4.51e-06	0.00132929
comp21913	Slc12a1	solute carrier family 12, member 1	1.65795	7.34e-06	0.00198628
comp21639	LOC102910066	dynein heavy chain 14, axonemal-like	2.23684	8.55e-06	0.0022307
comp33468	Serpina3n	Serine protease inhibitor A3N	2.08384	9.92e-06	0.00254306
comp18000	STC1	stanniocalcin 1	2.48221	1.02e-05	0.00260683
comp32887	Fscn2	fascin actin-bundling protein 2	1.43255	1.29e-05	0.00314373
comp33289	Amy1	amylase 1, salivary	1.22039	1.59e-05	0.00375475
comp11367	HBA	Hemoglobin subunit alpha	1.9311	1.68e-05	0.00396808
comp32253	PCDHGA6	protocadherin gamma subfamily A, 6	1.45551	2.37e-05	0.00531847
comp32101	Thbs1	Thrombospondin-1	2.57586	2.53e-05	0.00565201
comp25817	Acer2	alkaline ceramidase 2	1.35105	2.58e-05	0.00570864
comp8807	Cldn1	claudin 1	2.99854	2.64e-05	0.00578625
comp23851	Cdon	cell adhesion molecule-related/down-regulated by oncogenes	1.35152	3.53e-05	0.00731789
comp26515	Slc11a1	solute carrier family 11 member 1	3.37779	3.55e-05	0.00731789
comp24953	Gm7068	predicted gene 7068	2.8437	3.75e-05	0.00756898
comp34205	Ofd1	oral-facial-digital syndrome 1 gene homolog (human)	1.13501	3.85e-05	0.00774237
comp40321	Ly6g6e	lymphocyte antigen 6 complex, locus G6E	2.74546	4.05e-05	0.00797742
comp22749	Angpt2	angiopoietin 2	1.819	4.09e-05	0.00803447
comp28734	Cd93	CD93 antigen	1.73357	4.15e-05	0.00810125
comp21337	Vegfa	vascular endothelial growth factor A	1.06503	4.35e-05	0.00837853
comp61359	DNAH14	dynein axonemal heavy chain 14	3.34099	4.76e-05	0.00886574
comp12742	EMP1	epithelial membrane protein 1	3.00025	5.04e-05	0.00922326
comp28705	NCR3LG1	natural killer cell cytotoxicity receptor 3 ligand 1	1.94478	5.28e-05	0.0095058
comp25731	HBB	Hemoglobin subunit beta	1.69629	5.5e-05	0.00968199
comp9572	Allc	allantoicase	4.16338	5.54e-05	0.00970753
comp33463	Pol	Reverse transcriptase (RNA-dependent DNA polymerase), putative, partial	1.40169	5.54e-05	0.00970753
comp20442	Endou	endonuclease, polyU-specific	2.14702	6.17e-05	0.0105068
comp21986	Shisa8	shisa family member 8	1.31967	7.47e-05	0.0122407
comp22069	Arhgef33	Rho guanine nucleotide exchange factor (GEF) 33	1.49355	8.03e-05	0.0127568
comp45457	Kcne3	potassium voltage-gated channel subfamily E regulatory subunit 3	2.29596	8.92e-05	0.0138232
comp18748	Cd27	CD27 antigen	3.62305	9.07e-05	0.0139863
comp46508	Serpine1	serpin family E member 1	4.10157	9.17e-05	0.0140555
comp61793	BLM	Bloom syndrome RecQ like helicase	4.18697	0.000101932	0.0152786
comp28939	Hif3a	hypoxia inducible factor 3, alpha subunit	1.40911	0.000104553	0.0155485
comp23569	Pol	Poly [ADP-ribose] polymerase 8	2.4853	0.000108624	0.015887
comp23690	Plat	plasminogen activator, tissue	1.6154	0.000111678	0.0161004
comp28174	Kcnh6	potassium voltage-gated channel subfamily H member 6	1.38339	0.000114907	0.0164225
comp30676	LOC500300	similar to hypothetical protein MGC6835	1.54652	0.000117068	0.0166592
comp19835	CBLN1	cerebellin 1 precursor	1.12315	0.000129834	0.0182023
comp10688	Stc2	stanniocalcin 2	1.81932	0.000150245	0.0202396
comp27670	Ccdc109b	coiled-coil domain containing 109B	1.90669	0.000156848	0.0209646
comp25787	Mmp2	matrix metallopeptidase 2	1.70697	0.000166002	0.0218092
comp202	MYLK2	myosin light chain kinase 2	3.22603	0.00016927	0.0220014
comp24042	Carf	calcium response factor	1.39922	0.000187935	0.0235022
comp23308	VPREB3	pre-B lymphocyte 3	1.50777	0.00019548	0.0241711
comp21503	ZIC2	Zic family member 2	1.4641	0.000199049	0.024294
comp3238	Svep1	sushi, von Willebrand factor type A, EGF and pentraxin domain containing 1	2.29792	0.000227072	0.0270637
comp29529	Nrbp2	nuclear receptor binding protein 2	2.17358	0.000245573	0.0285977
comp31966	Atg4c	autophagy related 4C, cysteine peptidase	1.48805	0.000262482	0.0299851
comp54255	Scin	scinderin	6.05926	0.000269946	0.0305123
comp16058	Gdf10	growth differentiation factor 10	1.14959	0.000280992	0.0313936
comp35871	Alas2	aminolevulinic acid synthase 2, erythroid	2.16549	0.000317522	0.0345968
comp18809	Avp	arginine vasopressin	2.85264	0.000327744	0.0354183
comp10769	Cfb	Complement factor B	2.10958	0.000353256	0.0377429
comp26771	Cdkn1a	cyclin-dependent kinase inhibitor 1A	1.41292	0.000373783	0.0391755
comp31573	Col4a1	collagen, type IV, alpha 1	1.03738	0.000380572	0.0396195
comp33414	ZNF395	zinc finger protein 395	1.06372	0.000380647	0.0396195
comp15165	Cdh15	cadherin 15	1.1496	0.00040194	0.0409563
comp16796	LILRA5	leukocyte immunoglobulin like receptor A5	2.14662	0.000406538	0.041234
comp40374	Lrit1	leucine-rich repeat, immunoglobulin-like and transmembrane domains 1	2.70634	0.000417912	0.0421288
comp25430	Sostdc1	sclerostin domain containing 1	1.64708	0.000450652	0.0446788
comp30290	Afap1l2	actin filament associated protein 1-like 2	1.21932	0.000505842	0.0481966
Log2 fold change ≥ 1, FDR ≤ 0.05, P ≤ 0.05. “−” Indicates a downregulated gene.

## Sheet: Annotation DEGs for L. brandtii
Gene ID	Gene Symbol	Nr description database	log2FoldChange	Pvalue	FDR
comp2910	Tph2	tryptophan hydroxylase 2	-5.71818	5.28e-06	0.00448
comp44584	Slc18a2	solute carrier family 18 member A2	-5.11986	1.11e-05	0.00809
comp3843	SLC18A2	solute carrier family 18 member A2	-4.56012	4.98e-11	2.07e-07
comp2857	Tph2	tryptophan hydroxylase 2	-4.26117	1.85e-05	0.0114
comp7474	Slc6a3	solute carrier family 6 (neurotransmitter transporter, dopamine), member 3	-3.72882	1.19e-12	6.51e-09
comp9833	Th	tyrosine hydroxylase	-3.3804	1.03e-16	9.66e-13
comp15488	Drd5	dopamine receptor D5	-2.35286	9.88e-06	0.00726
comp26602	Agt	angiotensinogen	-2.11485	4.49e-24	9.79e-20
comp25481	TCF7L2	transcription factor 7 like 2	-1.89417	1.14e-05	0.00811
comp24927	Acsm5	acyl-CoA synthetase medium-chain family member 5	-1.86857	3.08e-06	0.00305
comp44480	Crybb1	crystallin, beta B1	-1.84021	7.05e-05	0.0307
comp25481	TCF7L2	transcription factor 7 like 2	-1.82028	1.14e-05	0.046
comp25238	Pnpla7	patatin-like phospholipase domain containing 7	-1.75411	3.94e-08	8.58e-05
comp6801	Acy3	aminoacylase 3	-1.72219	5.41e-08	0.000111
comp21997	Slc17a6	solute carrier family 17 (sodium-dependent inorganic phosphate cotransporter), member 6	-1.62871	2.86e-05	0.0152
comp5862	Pou3f3	POU class 3 homeobox 3	-1.6034	0.000101329	0.0404
comp17454	PPP1R3D	protein phosphatase 1 regulatory subunit 3D	-1.57001	4.62e-08	9.75e-05
comp38457	Lgr6	leucine-rich repeat-containing G protein-coupled receptor 6	-1.50404	0.000118896	0.0449
comp20196	Dnah7	Dynein heavy chain 7	-1.48697	5.62e-05	0.0262
comp21075	Arrdc2	arrestin domain containing 2	-1.48584	1.36e-06	0.00168
comp5689	Map3k6	Mitogen-activated protein kinase kinase kinase 6, EC 2.7.11.25	-1.455	3.05e-09	9.08e-06
comp11811	Cpxm2	carboxypeptidase X 2	-1.36668	0.000103665	0.0411
comp25289	Gjb6	gap junction protein, beta 6	-1.29206	7.4e-09	2.02e-05
comp23857	Chrna4	cholinergic receptor, nicotinic, alpha polypeptide 4	-1.28152	8.7e-07	0.00116
comp20150	PKP2	plakophilin 2	-1.25432	2.18e-05	0.0128
comp27243	Nptx2	neuronal pentraxin 2	-1.24522	6.26e-07	0.000871
comp26931	Tac2	tachykinin 2	-1.22472	3.86e-05	0.0199
comp20113	Colec11	collectin sub-family member 11	-1.22248	4.24e-05	0.0212
comp21796	ZBTB16	zinc finger and BTB domain containing 16	-1.17999	4.67e-06	0.00407
comp19194	Mfsd2a	major facilitator superfamily domain containing 2A	-1.17936	3.12e-07	0.000486
comp20670	Trim66	tripartite motif-containing 66	-1.16418	4.09e-05	0.0207
comp21279	SENP2	SUMO1/sentrin/SMT3 specific peptidase 2	-1.15597	1.17e-05	0.00813
comp19721	Tox2	TOX high mobility group box family member 2	-1.13197	2.35e-05	0.0136
comp13310	Grin2d	glutamate receptor, ionotropic, NMDA2D	-1.0962	7.19e-05	0.0312
comp12776	Cetp	cholesteryl ester transfer protein	-1.04068	0.000126784	0.046
comp11191	Cpz	carboxypeptidase Z	-1.02397	0.000114518	0.0446
comp22224	Vgf	VGF nerve growth factor inducible	-1.0134	1.86e-06	0.00214
comp7349	Pnpla2	patatin-like phospholipase domain containing 2	-1.0126	6.71e-05	0.0297
comp12197	Mrpl41	mitochondrial ribosomal protein L41	-1.00623	1.72e-06	0.00201
comp16605	Acsf2	acyl-CoA synthetase family member 2	-1.00349	1.88e-05	0.0114
comp20748	HSPG2	heparan sulfate proteoglycan 2	1.05347	2.58e-06	0.00267
comp4850	Abcc9	ATP-binding cassette, sub-family C (CFTR/MRP), member 9	1.06657	4.28e-05	0.0212
comp20413	Vegfa	vascular endothelial growth factor A	1.07652	6.62e-08	0.000131
comp18429	ZIC2	Zic family member 2	1.09399	2.05e-06	0.0022
comp26945	Nrep	neuronal regeneration related protein	1.09774	3.73e-06	0.00344
comp26144	Pax6	paired box 6	1.09904	1.35e-05	0.00911
comp16535	Zic5	zinc finger protein of the cerebellum 5	1.13384	5.73e-06	0.00475
comp5081	Pkib	cAMP-dependent protein kinase inhibitor beta	1.16307	0.000124432	0.046
comp21790	St18	suppression of tumorigenicity 18	1.16536	8.34e-05	0.0345
comp14190	ARHGEF33	Rho guanine nucleotide exchange factor 33	1.22089	0.000142953	0.0492
comp12298	CBLN1	cerebellin 1 precursor	1.27836	1.72e-05	0.0109
comp27039	ZIC1	Zic family member 1	1.27836	5.12e-05	0.0246
comp23199	Zfp185	zinc finger protein 185	1.28081	5.87e-07	0.000834
comp18238	ADAMTS9	ADAM metallopeptidase with thrombospondin type 1 motif 9	1.28354	5.42e-05	0.0257
comp27432	Gdf10	growth differentiation factor 10	1.29094	2.92e-06	0.00294
comp26079	Vwa7	von Willebrand factor A domain containing 7	1.29994	1.61e-05	0.0103
comp21427	CA8	carbonic anhydrase 8	1.3129	2.56e-06	0.00267
comp19939	Svep1	Sushi, von Willebrand factor type A, EGF and pentraxin domain-containing protein 1	1.33741	0.000108093	0.0423
comp23760	Nrk	Nik related kinase	1.3489	6.01e-05	0.0275
comp26012	Itga4	integrin alpha 4	1.36906	8.87e-08	0.000161
comp25750	Vwa2	von Willebrand factor A domain containing 2	1.41274	7.03e-07	0.000957
comp12838	S100a11	S100 calcium binding protein A11	1.42101	8.37e-09	2.19e-05
comp33629	Aspn	asporin	1.48412	8.97e-06	0.00707
comp27263	Neurod1	neuronal differentiation 1	1.49201	8.98e-08	0.000161
comp16849	ZNF517	zinc finger protein 517	1.50022	1.6e-05	0.0103
comp23701	Col4a1	collagen, type IV, alpha 1	1.51747	9.14e-14	5.97e-10
comp26442	Fat2	FAT atypical cadherin 2	1.52758	2.38e-09	7.4e-06
comp19094	Ly6g6e	lymphocyte antigen 6 complex, locus G6E	1.55096	5.75e-05	0.0267
comp21679	Spata20	spermatogenesis associated 20	1.55475	1.12e-06	0.00146
comp5607	Emcn	endomucin	1.56311	9.3e-06	0.00715
comp7688	Cbln3	cerebellin 3 precursor protein	1.61533	3.62e-06	0.00338
comp25312	CERKL	ceramide kinase like	1.62258	6.91e-09	1.97e-05
comp4756	Htra3	HtrA serine peptidase 3	1.62738	9.14e-08	0.000161
comp23247	Prom1	prominin 1	1.65436	5.03e-12	2.53e-08
comp16965	Car3	carbonic anhydrase 3	1.70333	2.65e-10	9.62e-07
comp20001	Gabra6	gamma-aminobutyric acid (GABA) A receptor, subunit alpha 6	1.71355	2.49e-08	5.82e-05
comp33402	Vwf	Von Willebrand factor	1.82768	6.58e-05	0.0293
comp18501	Prelp	proline and arginine rich end leucine rich repeat protein	1.97539	5.15e-14	3.74e-10
comp31830	ECSCR	endothelial cell surface expressed chemotaxis and apoptosis regulator	2.03507	1.88e-07	0.000308
comp36448	Eomes	eomesodermin	2.05188	5.07e-11	2.07e-07
comp24516	Cd93	CD93 antigen	2.05416	2.48e-11	1.16e-07
comp7418	Ecscr	endothelial cell surface expressed chemotaxis and apoptosis regulator	2.20207	0.00011816	0.0449
comp26513	HBA	Hemoglobin subunit alpha	2.27719	2.71e-19	2.95e-15
comp37379	Rsad2	radical S-adenosyl methionine domain containing 2	2.33592	4.83e-06	0.00416
comp11988	HBB	Hemoglobin subunit beta	2.36851	1.1e-23	1.8e-19
comp29404	Alas2	aminolevulinic acid synthase 2, erythroid	2.74485	8.19e-20	1.07e-15
comp12242	Cmah	cytidine monophospho-N-acetylneuraminic acid hydroxylase	2.803	0.000137524	0.0476
comp42901	LOC24906	RoBo-1	2.87418	1.47e-07	0.000252
comp23594	Ifit1	interferon-induced protein with tetratricopeptide repeats 1	4.76138	3.73e-24	9.79e-20
Log2 fold change ≥ 1, FDR ≤ 0.05, P ≤ 0.05. “−” Indicates a downregulated gene.
